# Supplementary material for: The Hatching Time of Broiler Chickens Modifies Not Only the Production Traits but Also the Early Bacteriota Development of the Ceca
Source: Animals (Basel). 2023 Aug 25;13(17):2712. doi: 10.3390/ani13172712 (PMC10487082; doi:10.3390/ani13172712)
Supplement: Supplementary file 1 [file animals-13-02712-s001.zip]

Archive with 1 entries (1 files):
- animals-2550454-supplementary.pdf
